# Supplementary material for: Correlation between Microstructure and Magnetism in Ball-Milled SmCo5/α-Fe (5%wt. α-Fe) Nanocomposite Magnets
Source: Materials (Basel). 2021 Feb 8;14(4):805. doi: 10.3390/ma14040805 (PMC7915708; doi:10.3390/ma14040805)
Supplement: Supplementary file 1 [file materials-14-00805-s001.zip]

Archive with 1 entries (1 files):
- materials-1097857-supplementary.pdf
